# Supplementary material for: Correlation between Processing Parameters, Morphology, and Properties of Injection-Molded Polylactid Acid (PLA) Specimens at Different Length Scales
Source: Polymers (Basel). 2023 Jan 31;15(3):721. doi: 10.3390/polym15030721 (PMC9921645; doi:10.3390/polym15030721)
Supplement: Supplementary file 1 [file polymers-15-00721-s001.zip]

Archive with 1 entries (1 files):
- polymers-2172091-supplementary.pdf
